# Supplementary material for: Recombination and gene loss occur simultaneously during bacterial horizontal gene transfer
Source: PLoS One. 2020 Jan 28;15(1):e0227987. doi: 10.1371/journal.pone.0227987 (PMC6986707; doi:10.1371/journal.pone.0227987)
Supplement: S1 Table — (XLSX) [file pone.0227987.s001.xlsx]

## Sheet: Sheet1
Insertions from NA1000 into the CB2A genome
NA1000 insertions			Genes			Integrative	Comment
start	stop	size	gained	lost	net	element
7107	7167	60	0	1	-1		5 bp duplication
20438	20456	18	0	2	-2	yes
34313	35819	1506	3	1	2
42009	42121	112	0	0	0
108415	108496	81	0	2	-2
142954	142985	31	0	2	-2
286290	288350	2060	2	1	1	yes
290862	291616	754	1	1	0
434700	436050	1350	2	2	0
473103	498065	24962	22	14	8	yes	tRNA
526182	527158	976	1	0	1
535256	535865	609	2	2	0
565825	567064	1239	3	0	3	yes
680265	719575	39310	30	0	30	yes	tRNA
734158	735630	1472	2	2	0	yes
737730	737928	198	0	0	0
740622	742370	1748	1	0	1
769051	772785	3734	9	5	4
776302	776472	170	0	1	-1
814236	814265	29	0	0	0
833253	833304	51	0	1	-1
840079	840178	99	0	8	-8	yes	tRNA
876994	877257	263	0	2	-2
910440	912465	2025	1	1	0
944162	947370	3208	1	0	1
958505	959846	1341	1	2	-1
972109	973046	937	2	5	-3
986575	987887	1299	1	0	1
1000510	1000688	178	1	2	-1
1006716	1009373	2657	3	1	2
1018169	1018519	350	0	0	0
1032153	1033223	1070	0	0	0
1036153	1036364	211	0	0	0		14 bp repeat
1047860	1051166	3306	1	1	0
1053679	1058652	4973	2	0	2	yes	tRNA
1094476	1094977	501	1	1	0
1108376	1110547	2171	3	1	2
1142252	1143489	1237	3	0	3
1184072	1188630	4558	3	5	-2
1205990	1206078	88	1	1	0
1223450	1225140	1690	2	1	1
1310735	1311211	476	1	1	0
1368927	1369760	833	1	1	0
1391983	1392486	503	3	0	3	yes
1415253	1416099	846	2	0	2	yes
1421656	1422505	849	1	1	0
1459074	1459925	851	2	0	2	yes
1563203	1563203	0	0	112	-112	yes	tRNA
1610529	1610692	163	0	0	0
1618181	1621991	3810	4	5	-1
1709211	1709393	182	0	1	-1
1715030	1715418	388	1	1	0
1717017	1717300	283	1	2	-1
1747450	1748362	912	1	1	0
1756294	1756413	119	0	1	-1
1791144	1791197	53	0	2	-2
1891140	1892391	1251	1	0	1	yes
1908938	1910660	1722	2	2	0
1911404	1912494	1090	1	0	1
1923048	1923699	651	2	0	2
1944525	1944759	234	0	1	-1
1947366	1947678	312	0	1	-1
1966001	1967220	1219	1	7	-6
1973221	2009343	36122	29	8	21	yes
2083267	2083934	667	1	2	-1
2300029	2301463	1434	3	0	3
2308156	2308753	597	0	1	-1
2324150	2324489	339	3	2	1
2372515	2373333	818	0	1	-1
2407379	2407431	52	0	2	-2
2449375	2449531	156	0	2	-2	yes
2453000	2453140	140	0	51	-51	yes	tRNA; phage
2490921	2491509	588	0	1	-1
2514701	2517467	2766	5	2	3	yes
2531107	2531226	119	0	6	-6	yes	tRNA duplication
2675240	2677070	1830	0	2	-2
2765240	2765330	90	0	2	-2
2824421	2825440	1019	2	0	2
2895731	2897255	1524	2	0	2
2917661	2917858	197	1	1	0
2919533	2919977	444	2	0	2
2920741	2981972	61231	64	0	64	yes	conjugative; heavy metal
3015260	3015468	208	0	1	-1
3021230	3022860	1630	1	1	0
3026359	3026562	203	0	2	-2
3049832	3050253	421	0	1	-1
3057968	3059370	1402	0	1	-1
3083785	3084181	396	1	2	-1
3098347	3099614	1267	3	0	3
3103296	3103920	624	2	1	1
3111641	3112461	820	1	1	0
3138965	3141933	2968	4	0	4	yes
3148324	3150808	2484	3	0	3
3157651	3158536	885	2	3	-1
3165628	3166356	728	1	1	0	yes
3223081	3224921	1840	4	3	1		toxin/antitoxin
3260124	3260522	398	0	3	-3
3262850	3264169	1319	0	3	-3
3280423	3280648	225	1	1	0
3332422	3334348	1926	2	1	1
3342198	3342351	153	0	2	-2
3448500	3448965	465	0	2	-2
3546361	3547333	972	2	1	1
3565816	3566075	259	0	1	-1
3599273	3600175	902	2	1	1
3633967	3634661	694	2	0	2
3690421	3690477	56	0	1	-1
3694196	3695410	1214	1	2	-1
3719956	3720962	1006	1	0	1
3752303	3754177	1874	1	1	0
3771725	3772833	1108	1	0	1
3780761	3783573	2812	5	4	1
3796309	3796838	529	0	1	-1
3869552	3870418	866	2	1	1
Totals		270582	279	328	-49
